# Supplementary material for: (E)-3-Dimethyl­amino-1-(4-pyrid­yl)prop-2-en-1-one
Source: Acta Crystallogr Sect E Struct Rep Online. 2009 Aug 8;65(Pt 9):o2104. doi: 10.1107/S1600536809030542 (PMC2969928; doi:10.1107/S1600536809030542)
Supplement: Supplementary file 2 [file e-65-o2104-Isup2.hkl]

# 
# h,k,l, Fc-squared, Fo-squared, sigma(Fo-squared) and status flag 
# 
data_I
_shelx_title ' z in P2(1)/n' 
_shelx_refln_list_code          4 
_shelx_F_calc_maximum      140.77 
_exptl_crystal_F_000       376.00 
_reflns_d_resolution_high  0.8256 
 
loop_ 
 _symmetry_equiv_pos_as_xyz 
 'x, y, z' 
 '-x+1/2, y+1/2, -z+1/2' 
 '-x, -y, -z' 
 'x-1/2, -y-1/2, z-1/2' 
 
_cell_length_a     5.6300 
_cell_length_b    22.8500 
_cell_length_c     7.8400 
_cell_angle_alpha  90.000 
_cell_angle_beta  107.570 
_cell_angle_gamma  90.000 
 
_shelx_F_squared_multiplier     1.000 
 
loop_ 
 _refln_index_h 
 _refln_index_k 
 _refln_index_l 
 _refln_F_squared_calc 
 _refln_F_squared_meas 
 _refln_F_squared_sigma 
 _refln_observed_status 
   2   0   0       26.36       21.21      0.40 o 
   4   0   0       21.96       20.44      0.54 o 
   6   0   0       96.81      102.27      3.26 o 
   1   1   0       45.84       31.59      0.37 o 
   2   1   0        0.80        2.11      0.20 o 
   3   1   0      374.06      374.40      2.73 o 
   4   1   0       22.16       24.77      0.48 o 
   5   1   0       21.11       22.30      0.73 o 
   6   1   0        0.06        0.89      0.52 o 
   0   2   0       35.14       26.34      0.58 o 
   1   2   0     7336.13     7455.83    173.20 o 
   2   2   0       18.75       27.86      0.35 o 
   3   2   0        5.61        7.73      0.21 o 
   4   2   0        0.57        0.91      0.16 o 
   5   2   0       25.51       28.30      1.04 o 
   6   2   0       52.58       56.89      5.49 o 
   1   3   0     1087.04      990.06      8.18 o 
   2   3   0       21.51       20.49      0.42 o 
   3   3   0        5.61        4.39      0.19 o 
   4   3   0       11.01       11.18      0.34 o 
   5   3   0       25.80       26.03      0.81 o 
   6   3   0        0.00        0.60      0.51 o 
   0   4   0      321.72      292.01      4.99 o 
   1   4   0      549.39      512.70      5.00 o 
   2   4   0       81.32       81.54      0.82 o 
   3   4   0       43.15       46.56      0.57 o 
   4   4   0       31.79       37.37      0.72 o 
   5   4   0       21.43       21.73      0.75 o 
   6   4   0        0.08       -0.25      0.47 o 
   1   5   0      216.01      196.42      2.04 o 
   2   5   0      373.85      430.28      3.33 o 
   3   5   0      102.19      117.67      1.08 o 
   4   5   0       39.38       38.60      0.75 o 
   5   5   0        0.31        0.68      0.35 o 
   6   5   0        2.81        2.46      0.55 o 
   0   6   0     2721.91     2585.08     41.76 o 
   1   6   0      942.28      857.91      8.22 o 
   2   6   0      373.90      413.14      2.95 o 
   3   6   0      314.10      331.46      2.51 o 
   4   6   0       42.02       36.57      1.13 o 
   5   6   0        5.38        5.77      0.41 o 
   6   6   0        4.45        5.49      0.55 o 
   1   7   0        3.38        3.40      0.17 o 
   2   7   0      340.80      329.99      2.65 o 
   3   7   0      273.38      309.31      2.99 o 
   4   7   0        0.01        0.09      0.20 o 
   5   7   0       11.11       10.60      0.50 o 
   6   7   0       12.62       12.61      0.73 o 
   0   8   0        4.42        2.45      0.29 o 
   1   8   0       45.84       46.89      0.69 o 
   2   8   0      586.18      619.65      4.35 o 
   3   8   0       78.08       85.53      1.05 o 
   4   8   0       37.80       38.18      0.79 o 
   5   8   0        6.55        7.41      0.45 o 
   6   8   0        7.74        8.38      0.63 o 
   1   9   0      616.29      644.74      6.32 o 
   2   9   0      165.78      233.21      2.02 o 
   3   9   0       20.56       26.72      0.54 o 
   4   9   0       17.07       15.81      0.53 o 
   5   9   0       14.18       14.43      0.65 o 
   6   9   0        0.21        0.27      0.37 o 
   0  10   0      232.16      241.85      4.55 o 
   1  10   0        2.69        4.34      0.23 o 
   2  10   0       18.55       20.10      0.44 o 
   3  10   0       46.38       51.24      0.89 o 
   4  10   0        1.31        1.08      0.27 o 
   5  10   0       35.16       32.65      0.84 o 
   6  10   0        0.00       -0.34      0.34 o 
   1  11   0      120.28      102.62      1.80 o 
   2  11   0       44.93       46.38      0.64 o 
   3  11   0        3.04        4.30      0.32 o 
   4  11   0       38.60       38.19      0.85 o 
   5  11   0        0.08        0.19      0.32 o 
   0  12   0       30.46       34.59      1.19 o 
   1  12   0      125.45      125.51      1.76 o 
   2  12   0       66.22       72.42      1.05 o 
   3  12   0       87.93       96.02      1.36 o 
   4  12   0        0.52        0.58      0.30 o 
   5  12   0       15.45       16.94      0.75 o 
   1  13   0       60.33       61.91      0.98 o 
   2  13   0       35.60       35.28      0.71 o 
   3  13   0       10.35        7.91      0.48 o 
   4  13   0       18.42       18.13      0.79 o 
   5  13   0       11.54       10.35      0.64 o 
   0  14   0        1.19        4.21      0.61 o 
   1  14   0       21.87       24.37      0.58 o 
   2  14   0      190.94      190.84      2.13 o 
   3  14   0        3.83        3.59      0.33 o 
   4  14   0       22.84       20.81      0.67 o 
   5  14   0       12.83       10.28      0.84 o 
   1  15   0        2.12        3.05      0.26 o 
   2  15   0       35.35       36.18      0.76 o 
   3  15   0      198.85      185.75      2.22 o 
   4  15   0       42.82       39.63      0.92 o 
   5  15   0        0.51       -0.28      0.43 o 
   0  16   0      333.55      317.71      4.36 o 
   1  16   0        0.65        1.79      0.30 o 
   2  16   0        2.90        3.29      0.30 o 
   3  16   0       28.83       28.47      0.75 o 
   4  16   0        0.24        0.09      0.31 o 
   5  16   0        1.69        0.31      0.46 o 
   1  17   0        9.37        9.23      0.79 o 
   2  17   0      240.75      222.07      2.48 o 
   3  17   0        0.13        0.21      0.24 o 
   4  17   0       19.90       16.43      0.80 o 
   5  17   0       11.98       10.66      0.90 o 
   0  18   0        8.10        6.57      0.80 o 
   1  18   0       16.94       15.67      0.72 o 
   2  18   0        0.97        1.83      0.45 o 
   3  18   0        1.98        0.71      0.29 o 
   4  18   0        0.34        0.03      0.33 o 
   1  19   0       50.12       52.81      1.35 o 
   2  19   0       33.24       31.22      0.79 o 
   3  19   0        3.81        4.58      0.50 o 
   4  19   0        6.90        9.62      0.69 o 
   0  20   0      269.94      256.52      3.84 o 
   1  20   0       51.99       55.45      1.16 o 
   2  20   0        0.88        0.97      0.29 o 
   3  20   0        0.21        0.22      0.34 o 
   4  20   0        0.40        0.01      0.41 o 
   1  21   0       79.10       84.54      1.54 o 
   2  21   0        0.86        0.85      0.50 o 
   3  21   0       13.83       14.98      0.79 o 
   4  21   0        5.67        5.90      0.79 o 
   0  22   0      640.38      643.88     11.95 o 
   1  22   0      162.22      161.89      2.05 o 
   2  22   0       13.07       13.18      0.72 o 
   3  22   0        3.99        5.11      0.58 o 
   1  23   0        2.29        3.91      0.59 o 
   2  23   0       23.93       24.81      0.94 o 
   3  23   0       34.34       34.10      1.14 o 
   0  24   0      149.61      147.98      2.87 o 
   1  24   0      108.94      117.19      1.75 o 
   2  24   0        1.52        1.40      0.42 o 
   3  24   0        7.59        9.49      0.73 o 
   1  25   0        0.55        1.68      0.44 o 
   2  25   0        0.17        0.20      0.41 o 
   0  26   0        4.21        4.68      0.99 o 
   1  26   0        2.88        3.99      0.69 o 
   2  26   0        0.21       -0.03      0.39 o 
   1  27   0        0.07        0.52      0.77 o 
  -5   0   1       81.21       78.80      1.65 o 
  -3   0   1        0.12        0.27      0.24 o 
  -1   0   1      109.23       98.82      1.84 o 
   1   0   1     4515.76     4311.74     55.63 o 
   3   0   1       45.73       35.71      0.58 o 
   5   0   1        8.48        9.16      0.97 o 
  -6   1   1        6.34        8.28      0.74 o 
  -5   1   1       32.77       35.60      0.75 o 
  -4   1   1        1.20        1.63      0.15 o 
  -3   1   1       80.51       87.84      0.82 o 
  -2   1   1      246.72      242.90      1.77 o 
  -1   1   1     3359.48     3174.61     41.50 o 
   0   1   1      592.26      599.58      7.05 o 
   1   1   1        0.31       -0.04      0.15 o 
   2   1   1     1750.94     1787.38     13.06 o 
   3   1   1        0.02        0.32      0.20 o 
   4   1   1        1.60        2.42      0.24 o 
   5   1   1       12.93       15.71      2.39 o 
   6   1   1        3.88        3.69      0.64 o 
  -6   2   1      142.79      150.16      2.85 o 
  -5   2   1       20.22       22.74      1.15 o 
  -4   2   1        3.99        5.45      0.25 o 
  -3   2   1      139.19      134.93      1.14 o 
  -2   2   1       20.04       19.85      0.27 o 
  -1   2   1       50.35       37.96      1.04 o 
   0   2   1      704.66      764.09      8.88 o 
   1   2   1     2382.81     2284.44     18.57 o 
   2   2   1      214.89      223.50      2.15 o 
   3   2   1       73.77       92.00      0.82 o 
   4   2   1       36.11       33.56      0.82 o 
   5   2   1        8.44        9.23      0.69 o 
   6   2   1       13.14       16.62      1.02 o 
  -6   3   1       14.04       12.31      1.24 o 
  -5   3   1       15.62       17.64      0.63 o 
  -4   3   1      161.80      175.99      1.50 o 
  -3   3   1      105.87      101.51      0.92 o 
  -2   3   1     1763.57     1768.62     14.39 o 
  -1   3   1       81.65       90.32      1.13 o 
   0   3   1     1607.11     1535.75     24.90 o 
   1   3   1    19816.93    21191.11    624.15 o 
   2   3   1        7.85        6.28      0.19 o 
   3   3   1      229.08      238.62      1.91 o 
   4   3   1        0.04       -0.13      0.18 o 
   5   3   1       10.58       11.60      0.80 o 
   6   3   1       14.19       15.08      1.27 o 
  -6   4   1        0.17        0.08      0.38 o 
  -5   4   1       78.02       80.46      1.21 o 
  -4   4   1        2.06        1.27      0.19 o 
  -3   4   1       91.41      104.52      1.06 o 
  -2   4   1      365.99      416.30      3.85 o 
  -1   4   1      353.19      352.07      4.26 o 
   0   4   1     1290.27     1237.39     11.68 o 
   1   4   1     4371.48     4104.34     96.35 o 
   2   4   1       87.26       84.01      0.96 o 
   3   4   1        3.68        3.05      0.21 o 
   4   4   1      117.41      119.94      1.36 o 
   5   4   1        1.98        2.05      0.37 o 
   6   4   1        1.58        2.85      0.61 o 
  -6   5   1       21.14       21.10      0.82 o 
  -5   5   1      148.17      149.11      1.84 o 
  -4   5   1       13.00       16.10      0.40 o 
  -3   5   1       22.98       23.45      0.41 o 
  -2   5   1        0.02        0.08      0.08 o 
  -1   5   1      729.00      741.00      7.11 o 
   0   5   1     7628.42     7133.51    357.69 o 
   1   5   1        5.33        3.96      0.38 o 
   2   5   1      194.52      210.27      2.00 o 
   3   5   1       37.16       49.39      0.77 o 
   4   5   1       39.04       44.64      1.10 o 
   5   5   1        0.00       -0.16      0.28 o 
   6   5   1       10.65       11.52      0.87 o 
  -6   6   1       10.23       10.46      0.82 o 
  -5   6   1       21.46       24.20      0.73 o 
  -4   6   1       58.87       62.47      0.97 o 
  -3   6   1      328.80      329.45      3.63 o 
  -2   6   1       81.76       95.34      1.17 o 
  -1   6   1       67.66       58.73      0.81 o 
   0   6   1      110.11      106.24      1.24 o 
   1   6   1      106.59      119.12      1.45 o 
   2   6   1      371.73      398.11      4.20 o 
   3   6   1      120.82      135.16      1.42 o 
   4   6   1        9.84        7.46      0.35 o 
   5   6   1        1.95        2.30      0.39 o 
   6   6   1        1.42        0.85      0.52 o 
  -6   7   1        0.06       -0.19      0.33 o 
  -5   7   1        2.45        2.09      0.30 o 
  -4   7   1      248.94      254.59      2.64 o 
  -3   7   1       20.62       21.30      0.44 o 
  -2   7   1       18.96       22.43      0.44 o 
  -1   7   1        0.44        0.13      0.11 o 
   0   7   1      348.39      369.00      3.22 o 
   1   7   1       49.67       50.37      0.79 o 
   2   7   1        0.80        1.32      0.20 o 
   3   7   1        8.25        7.81      0.44 o 
   4   7   1       42.41       42.48      0.76 o 
   5   7   1        0.41        0.50      0.32 o 
   6   7   1        1.39        2.38      1.04 o 
  -6   8   1        3.43        3.91      0.86 o 
  -5   8   1        8.05        9.07      0.53 o 
  -4   8   1        6.55        8.46      0.67 o 
  -3   8   1       15.04       21.32      0.45 o 
  -2   8   1       82.88       84.13      0.99 o 
  -1   8   1       53.64       55.83      0.62 o 
   0   8   1       19.61       18.47      0.30 o 
   1   8   1       35.22       32.00      0.80 o 
   2   8   1       63.68       53.10      1.04 o 
   3   8   1        6.39        6.23      0.33 o 
   4   8   1        4.21        5.09      0.33 o 
   5   8   1        0.01        0.34      0.32 o 
  -6   9   1        0.39        1.06      0.72 o 
  -5   9   1        0.06        0.25      0.32 o 
  -4   9   1       10.21       12.25      0.53 o 
  -3   9   1        9.97       10.68      0.52 o 
  -2   9   1      652.08      690.85      5.25 o 
  -1   9   1     1299.89     1390.98     10.11 o 
   0   9   1       33.58       33.80      0.45 o 
   1   9   1      405.68      397.60      3.49 o 
   2   9   1      450.74      447.03      4.72 o 
   3   9   1        0.06        0.90      0.49 o 
   4   9   1       33.32       36.34      0.73 o 
   5   9   1       15.69       13.91      0.68 o 
  -6  10   1        1.64        1.52      0.49 o 
  -5  10   1        9.23        9.95      0.56 o 
  -4  10   1        0.10        0.14      0.24 o 
  -3  10   1       50.07       59.10      1.07 o 
  -2  10   1      232.77      300.97      2.52 o 
  -1  10   1      312.77      328.61      2.65 o 
   0  10   1       49.54       44.99      0.56 o 
   1  10   1       73.90       66.76      0.80 o 
   2  10   1        0.48        0.35      0.25 o 
   3  10   1       39.29       38.76      0.81 o 
   4  10   1        3.21        4.06      0.34 o 
   5  10   1        5.52        5.38      0.44 o 
  -6  11   1        2.18        2.36      0.57 o 
  -5  11   1        0.16       -0.11      0.38 o 
  -4  11   1       27.83       26.29      0.83 o 
  -3  11   1        3.90        6.25      0.50 o 
  -2  11   1      112.60      139.86      1.38 o 
  -1  11   1      674.10      759.70      5.73 o 
   0  11   1       40.18       47.47      0.60 o 
   1  11   1       63.87       64.06      0.80 o 
   2  11   1       12.56       17.15      0.70 o 
   3  11   1       40.82       36.52      0.77 o 
   4  11   1        1.44        1.57      0.26 o 
   5  11   1       46.34       44.54      1.21 o 
  -6  12   1        0.24        0.17      0.49 o 
  -5  12   1        0.09        0.70      0.44 o 
  -4  12   1        0.67        0.93      0.31 o 
  -3  12   1        0.38        1.40      0.84 o 
  -2  12   1      816.44      858.03      6.52 o 
  -1  12   1      139.41      160.93      1.51 o 
   0  12   1       69.01       69.14      0.80 o 
   1  12   1       64.82       54.70      0.83 o 
   2  12   1        3.60        4.28      0.41 o 
   3  12   1       66.20       72.23      1.37 o 
   4  12   1       18.23       17.27      0.55 o 
   5  12   1        0.38        1.46      0.30 o 
  -5  13   1        0.16        0.89      0.50 o 
  -4  13   1        0.82        0.25      0.38 o 
  -3  13   1       38.09       35.05      0.85 o 
  -2  13   1      394.06      421.95      3.46 o 
  -1  13   1       32.27       26.22      0.48 o 
   0  13   1       60.49       57.22      0.73 o 
   1  13   1      360.11      364.12      3.34 o 
   2  13   1       37.08       33.32      1.00 o 
   3  13   1       49.51       41.81      1.03 o 
   4  13   1        3.69        3.68      0.38 o 
   5  13   1        0.89        1.35      0.35 o 
  -5  14   1        5.36        5.49      0.67 o 
  -4  14   1       13.45       13.99      1.26 o 
  -3  14   1        1.39        0.25      0.23 o 
  -2  14   1        2.37        5.80      0.27 o 
  -1  14   1      156.60      160.57      1.56 o 
   0  14   1       35.45       31.64      0.53 o 
   1  14   1       25.10       20.54      0.44 o 
   2  14   1        7.49        6.94      0.52 o 
   3  14   1        4.89        4.99      0.44 o 
   4  14   1        3.53        2.78      0.38 o 
   5  14   1        1.34        1.28      0.35 o 
  -5  15   1       23.29       26.62      1.43 o 
  -4  15   1       35.94       34.53      1.88 o 
  -3  15   1       33.65       28.70      1.09 o 
  -2  15   1        2.39        2.37      0.24 o 
  -1  15   1        3.86        5.85      0.31 o 
   0  15   1       34.20       33.62      0.56 o 
   1  15   1        0.99        0.38      0.24 o 
   2  15   1       30.15       29.07      0.99 o 
   3  15   1       26.34       26.14      0.74 o 
   4  15   1       33.87       32.74      0.87 o 
   5  15   1        8.07        7.67      0.72 o 
  -5  16   1       13.65       14.01      1.29 o 
  -4  16   1       13.57       10.92      1.37 o 
  -3  16   1       33.71       36.76      1.27 o 
  -2  16   1        2.40        5.06      0.32 o 
  -1  16   1       59.02       58.84      0.82 o 
   0  16   1       18.74       20.45      0.45 o 
   1  16   1       41.07       40.62      1.06 o 
   2  16   1        7.81        7.55      1.29 o 
   3  16   1        2.96        2.56      0.35 o 
   4  16   1        3.02        3.43      0.40 o 
   5  16   1        1.69        1.99      0.40 o 
  -5  17   1       29.57       28.62      1.31 o 
  -4  17   1       46.18       43.85      2.07 o 
  -3  17   1       16.03       13.50      0.81 o 
  -2  17   1       16.23       16.07      1.14 o 
  -1  17   1       20.23       24.53      0.52 o 
   0  17   1      201.92      194.79      1.87 o 
   1  17   1       68.50       64.57      1.20 o 
   2  17   1        5.28        5.12      1.06 o 
   3  17   1       17.56       15.24      0.55 o 
   4  17   1        0.36        0.42      0.31 o 
  -5  18   1        0.02        0.12      0.53 o 
  -4  18   1        5.29        5.90      0.70 o 
  -3  18   1      106.28      101.86      2.29 o 
  -2  18   1       56.31       51.22      1.15 o 
  -1  18   1       56.45       58.15      0.85 o 
   0  18   1      366.08      358.99      3.08 o 
   1  18   1       10.48       11.01      0.70 o 
   2  18   1        5.11        4.13      0.54 o 
   3  18   1        9.25        7.17      0.48 o 
   4  18   1       22.39       21.96      0.77 o 
  -4  19   1       24.02       21.88      1.14 o 
  -3  19   1        0.50        0.51      0.42 o 
  -2  19   1        1.12        1.35      0.33 o 
  -1  19   1        2.93        4.01      0.31 o 
   0  19   1       46.93       49.39      0.80 o 
   1  19   1      457.20      457.30      6.30 o 
   2  19   1       50.53       50.22      1.43 o 
   3  19   1        7.29        7.37      0.50 o 
   4  19   1        0.02        0.02      0.32 o 
  -4  20   1        1.79        1.41      0.55 o 
  -3  20   1        5.89        5.94      0.69 o 
  -2  20   1        3.21        3.06      0.40 o 
  -1  20   1       93.56       91.12      1.56 o 
   0  20   1        6.92        8.40      0.45 o 
   1  20   1      260.55      266.95      4.16 o 
   2  20   1        2.32        3.24      0.50 o 
   3  20   1       45.30       41.58      1.15 o 
   4  20   1       24.41       22.27      0.97 o 
  -4  21   1        1.44        1.58      0.57 o 
  -3  21   1        0.17       -0.11      0.42 o 
  -2  21   1        0.11       -0.14      0.27 o 
  -1  21   1       97.90       93.51      1.74 o 
   0  21   1      148.65      157.60      1.98 o 
   1  21   1       52.61       52.03      3.57 o 
   2  21   1       18.76       18.68      0.92 o 
   3  21   1        1.69        0.93      0.35 o 
  -4  22   1        0.23        0.49      0.52 o 
  -3  22   1        0.48        0.06      0.65 o 
  -2  22   1        0.96        0.92      0.45 o 
  -1  22   1        2.06        2.88      0.36 o 
   0  22   1       69.34       77.89      1.52 o 
   1  22   1       20.30       18.94      0.97 o 
   2  22   1        0.04        1.83      1.38 o 
   3  22   1        4.99        3.98      0.54 o 
  -3  23   1       12.35       11.65      0.92 o 
  -2  23   1        2.51        2.75      0.57 o 
  -1  23   1        0.94        0.55      0.30 o 
   0  23   1        7.33        9.16      0.59 o 
   1  23   1       19.32       18.38      0.97 o 
   2  23   1       40.57       42.82      1.04 o 
   3  23   1        2.82        3.50      0.55 o 
  -3  24   1        0.55        1.35      0.58 o 
  -2  24   1        0.30       -0.05      0.44 o 
  -1  24   1        0.48       -0.28      0.42 o 
   0  24   1        0.92        0.96      0.46 o 
   1  24   1        4.24        4.05      0.60 o 
   2  24   1       19.40       19.38      1.10 o 
  -2  25   1       30.50       30.76      1.34 o 
  -1  25   1        0.55        0.78      0.53 o 
   0  25   1       58.93       57.17      1.70 o 
   1  25   1       84.17       91.33      2.17 o 
   2  25   1       40.62       45.91      4.52 o 
  -2  26   1        7.12        8.00      1.26 o 
  -1  26   1        2.38        2.24      0.60 o 
   0  26   1        0.88        1.35      0.76 o 
   1  26   1       37.29       40.27      2.64 o 
  -1  27   1        0.20       -0.38      0.86 o 
   0  27   1       35.27       37.21      1.98 o 
   1  27   1       22.56       22.13      2.96 o 
  -6   0   2       22.26       23.12      1.40 o 
  -4   0   2      155.64      150.40      1.88 o 
  -2   0   2        1.75        4.81      0.34 o 
   0   0   2      116.02      119.42      1.61 o 
   2   0   2      824.01      772.72      9.32 o 
   4   0   2      142.39      142.51      3.62 o 
  -6   1   2        4.63        4.99      0.64 o 
  -5   1   2       71.58       77.76      0.90 o 
  -4   1   2       40.17       43.52      0.57 o 
  -3   1   2      247.78      263.58      1.99 o 
  -2   1   2      180.76      208.53      5.11 o 
  -1   1   2      468.55      442.76      4.29 o 
   0   1   2      413.32      394.43      3.36 o 
   1   1   2       19.55       13.81      0.31 o 
   2   1   2       86.32       80.72      1.15 o 
   3   1   2       21.16       25.75      0.49 o 
   4   1   2       26.56       28.69      0.80 o 
   5   1   2       22.53       23.13      1.04 o 
  -6   2   2        0.16       -0.12      0.36 o 
  -5   2   2       91.17       95.87      1.15 o 
  -4   2   2      201.49      213.31      1.75 o 
  -3   2   2       32.54       30.98      0.51 o 
  -2   2   2     1105.40     1131.42      9.28 o 
  -1   2   2      480.06      423.27      4.13 o 
   0   2   2     4304.74     4275.03     39.97 o 
   1   2   2      107.25      104.56      1.11 o 
   2   2   2        7.79        7.21      0.36 o 
   3   2   2       64.37       67.88      0.76 o 
   4   2   2        9.33        9.20      0.41 o 
   5   2   2        0.93        0.32      0.39 o 
  -6   3   2       63.51       66.55      1.37 o 
  -5   3   2       32.28       32.04      0.80 o 
  -4   3   2       22.87       22.52      0.45 o 
  -3   3   2      462.74      504.35      4.38 o 
  -2   3   2      319.29      350.71      3.05 o 
  -1   3   2       56.11       42.29      0.60 o 
   0   3   2       14.31       16.84      0.28 o 
   1   3   2      622.73      601.96      5.12 o 
   2   3   2      378.48      346.35      3.18 o 
   3   3   2      226.43      243.20      2.18 o 
   4   3   2       15.35       15.92      0.53 o 
   5   3   2        5.71        4.69      0.60 o 
  -6   4   2       27.12       28.75      0.93 o 
  -5   4   2        6.05        6.75      0.39 o 
  -4   4   2      120.56      114.75      1.21 o 
  -3   4   2      688.33      734.62      6.23 o 
  -2   4   2      103.85      112.41      1.36 o 
  -1   4   2      262.31      255.41      2.63 o 
   0   4   2      901.10      867.14      7.15 o 
   1   4   2      393.49      416.42      4.18 o 
   2   4   2      253.88      289.32      2.71 o 
   3   4   2       55.15       54.59      1.29 o 
   4   4   2        0.96        0.19      0.22 o 
   5   4   2        0.47       -0.30      0.37 o 
  -6   5   2       61.47       62.79      2.38 o 
  -5   5   2      183.20      187.82      2.45 o 
  -4   5   2       25.51       23.09      0.52 o 
  -3   5   2       36.29       38.16      0.60 o 
  -2   5   2        9.01        7.97      0.30 o 
  -1   5   2       23.06       17.74      0.37 o 
   0   5   2      574.12      608.32      5.10 o 
   1   5   2     1084.37     1132.20      9.39 o 
   2   5   2      431.87      416.43      3.91 o 
   3   5   2       28.08       35.18      1.02 o 
   4   5   2        0.43        0.43      0.23 o 
   5   5   2       10.62       10.82      0.80 o 
  -6   6   2       21.60       24.57      1.05 o 
  -5   6   2      102.51      105.45      1.66 o 
  -4   6   2       94.03       96.80      1.39 o 
  -3   6   2      202.81      210.59      2.35 o 
  -2   6   2        6.93        5.47      0.26 o 
  -1   6   2     1296.91     1346.47     13.11 o 
   0   6   2      192.86      181.41      1.50 o 
   1   6   2      279.61      295.72      2.69 o 
   2   6   2     2291.47     2275.15     18.38 o 
   3   6   2      168.47      164.94      2.21 o 
   4   6   2        9.81        8.28      0.43 o 
   5   6   2        3.47        3.72      0.45 o 
  -6   7   2       46.60       43.54      1.36 o 
  -5   7   2        1.15        1.79      1.52 o 
  -4   7   2       29.94       28.73      0.59 o 
  -3   7   2       46.38       51.33      0.73 o 
  -2   7   2        1.08        0.72      0.15 o 
  -1   7   2      359.90      354.31      3.63 o 
   0   7   2      229.52      263.62      2.39 o 
   1   7   2      212.68      213.48      2.03 o 
   2   7   2      657.26      614.39      6.32 o 
   3   7   2       18.34       16.75      0.61 o 
   4   7   2        4.99        4.09      0.32 o 
   5   7   2        2.37        2.59      0.36 o 
  -6   8   2        4.60        4.04      0.59 o 
  -5   8   2       32.92       32.99      1.60 o 
  -4   8   2      101.33      101.08      1.52 o 
  -3   8   2      157.57      154.57      2.46 o 
  -2   8   2      403.05      430.69      4.44 o 
  -1   8   2      315.25      329.98      3.89 o 
   0   8   2      443.17      455.68      4.54 o 
   1   8   2     1450.86     1458.67     12.06 o 
   2   8   2      100.26      103.14      1.52 o 
   3   8   2       64.85       63.94      1.21 o 
   4   8   2        5.64        5.70      0.36 o 
   5   8   2        7.17        6.89      0.48 o 
  -6   9   2        3.54        3.95      1.31 o 
  -5   9   2       18.49       19.37      0.90 o 
  -4   9   2       63.88       58.98      1.44 o 
  -3   9   2       14.65       16.48      0.58 o 
  -2   9   2      146.22      146.85      1.52 o 
  -1   9   2     1932.73     2041.68     19.21 o 
   0   9   2       32.94       44.18      0.81 o 
   1   9   2      223.80      226.18      1.98 o 
   2   9   2      136.37      130.66      1.81 o 
   3   9   2       15.01       16.59      0.62 o 
   4   9   2       27.75       25.77      0.60 o 
   5   9   2        0.35        0.74      0.32 o 
  -6  10   2        4.80        4.40      0.85 o 
  -5  10   2        2.81        3.58      0.52 o 
  -4  10   2        0.08        0.46      0.38 o 
  -3  10   2       31.28       32.56      0.59 o 
  -2  10   2      120.38      135.67      1.51 o 
  -1  10   2      452.52      496.04      4.32 o 
   0  10   2       85.20       88.55      1.04 o 
   1  10   2       14.24       17.53      0.33 o 
   2  10   2      121.79      117.97      1.70 o 
   3  10   2       29.96       28.36      0.81 o 
   4  10   2       39.96       36.40      0.78 o 
   5  10   2        0.01       -0.03      0.36 o 
  -6  11   2        0.21        0.13      0.46 o 
  -5  11   2        2.87        2.63      1.06 o 
  -4  11   2       35.61       38.98      1.73 o 
  -3  11   2        1.80        1.75      0.23 o 
  -2  11   2       48.75       49.79      0.80 o 
  -1  11   2       71.14       83.45      1.09 o 
   0  11   2      447.91      505.32      4.66 o 
   1  11   2        8.69        5.98      0.22 o 
   2  11   2       49.98       51.92      1.02 o 
   3  11   2        3.28        2.40      0.35 o 
   4  11   2        1.40        1.25      0.25 o 
   5  11   2        0.22       -0.13      0.33 o 
  -6  12   2        0.91        0.64      0.63 o 
  -5  12   2        3.54        2.15      0.51 o 
  -4  12   2       13.76       17.04      0.84 o 
  -3  12   2       27.10       26.57      0.70 o 
  -2  12   2        0.53        1.17      0.21 o 
  -1  12   2        1.67        2.60      0.34 o 
   0  12   2       61.88       57.89      0.82 o 
   1  12   2       12.61       11.93      0.41 o 
   2  12   2       22.93       19.74      0.65 o 
   3  12   2       63.34       58.95      1.22 o 
   4  12   2        3.13        2.48      0.29 o 
   5  12   2       14.67       13.05      0.79 o 
  -6  13   2        4.66        3.97      0.66 o 
  -5  13   2       14.16       13.87      0.89 o 
  -4  13   2       64.19       68.14      2.43 o 
  -3  13   2        2.48        2.29      0.39 o 
  -2  13   2       95.72       97.55      2.72 o 
  -1  13   2      279.61      312.09      2.94 o 
   0  13   2      303.92      317.91      3.02 o 
   1  13   2       58.14       59.11      1.01 o 
   2  13   2       73.79       73.66      2.30 o 
   3  13   2        0.01        0.06      0.32 o 
   4  13   2        0.99        0.94      0.25 o 
   5  13   2        0.61        0.38      0.32 o 
  -5  14   2        4.42        4.01      0.63 o 
  -4  14   2       34.98       30.75      1.13 o 
  -3  14   2       23.39       21.78      0.90 o 
  -2  14   2       38.79       42.41      1.11 o 
  -1  14   2      318.49      343.23      3.74 o 
   0  14   2      125.58      131.96      1.52 o 
   1  14   2      177.46      164.29      2.82 o 
   2  14   2        0.82        1.41      0.37 o 
   3  14   2        5.69        5.95      0.63 o 
   4  14   2        0.07       -0.24      0.24 o 
   5  14   2        2.67        1.84      0.39 o 
  -5  15   2       30.44       29.69      1.40 o 
  -4  15   2       31.06       36.93      1.85 o 
  -3  15   2       19.57       18.68      0.87 o 
  -2  15   2       54.67       47.95      1.22 o 
  -1  15   2      146.80      153.01      3.51 o 
   0  15   2      143.73      152.30      1.72 o 
   1  15   2      355.95      353.48      5.45 o 
   2  15   2       28.26       27.81      1.22 o 
   3  15   2        8.90        7.86      1.28 o 
   4  15   2        0.39       -0.30      0.34 o 
  -5  16   2        0.53        1.47      0.53 o 
  -4  16   2        7.46        6.39      0.65 o 
  -3  16   2        5.26        5.21      0.55 o 
  -2  16   2        1.29        0.61      0.23 o 
  -1  16   2       30.52       33.48      0.71 o 
   0  16   2       28.06       21.60      0.74 o 
   1  16   2      107.11      105.13      2.67 o 
   2  16   2      407.84      403.57     10.71 o 
   3  16   2        0.83        0.99      0.41 o 
   4  16   2        1.24        0.97      0.34 o 
  -5  17   2       32.06       34.41      1.37 o 
  -4  17   2        8.09        7.55      0.72 o 
  -3  17   2        0.37        0.12      0.34 o 
  -2  17   2       10.02        5.39      0.98 o 
  -1  17   2        1.07        1.57      0.72 o 
   0  17   2        7.42        8.56      0.48 o 
   1  17   2      139.45      137.58      2.56 o 
   2  17   2      231.26      232.78      3.83 o 
   3  17   2        3.21        2.55      0.50 o 
   4  17   2        0.16       -0.28      0.28 o 
  -5  18   2       30.72       28.47      1.30 o 
  -4  18   2       13.97       12.47      0.88 o 
  -3  18   2       54.67       50.47      1.51 o 
  -2  18   2       47.09       43.25      1.29 o 
  -1  18   2        0.07       -0.04      0.24 o 
   0  18   2      125.67      121.23      1.86 o 
   1  18   2      222.74      216.11      3.55 o 
   2  18   2        9.73       11.24      1.41 o 
   3  18   2        8.60        6.03      0.76 o 
   4  18   2        6.83        5.86      0.51 o 
  -4  19   2        0.22        0.11      0.44 o 
  -3  19   2       22.67       18.94      1.13 o 
  -2  19   2        0.04        0.22      0.35 o 
  -1  19   2       11.10       10.43      0.48 o 
   0  19   2       16.46       17.93      0.67 o 
   1  19   2       17.19       16.77      0.88 o 
   2  19   2        0.09        0.88      0.42 o 
   3  19   2       15.15       13.67      0.85 o 
   4  19   2        0.00       -0.30      0.30 o 
  -4  20   2        0.08       -0.15      0.46 o 
  -3  20   2       49.45       46.27      1.49 o 
  -2  20   2       69.68       69.81      2.57 o 
  -1  20   2       32.37       32.30      0.78 o 
   0  20   2        0.29        0.97      0.46 o 
   1  20   2        3.09        3.67      1.29 o 
   2  20   2        1.70        0.30      0.36 o 
   3  20   2        0.49        0.51      0.35 o 
  -4  21   2        5.95        4.20      0.66 o 
  -3  21   2        4.47        4.77      0.79 o 
  -2  21   2       18.51       18.90      0.95 o 
  -1  21   2        0.12       -0.22      0.22 o 
   0  21   2        7.32        7.81      0.52 o 
   1  21   2        5.85        6.15      1.00 o 
   2  21   2        9.94       10.83      0.80 o 
   3  21   2        3.66        4.07      0.70 o 
  -4  22   2        6.82        5.26      0.75 o 
  -3  22   2        1.10        1.05      0.50 o 
  -2  22   2        5.14        4.75      0.60 o 
  -1  22   2       16.92       14.82      0.88 o 
   0  22   2        0.19        0.65      0.56 o 
   1  22   2        1.08        0.68      0.39 o 
   2  22   2       22.04       21.44      1.09 o 
   3  22   2        9.26        8.28      0.72 o 
  -3  23   2       25.25       25.23      1.21 o 
  -2  23   2        0.85        1.62      0.49 o 
  -1  23   2        0.76        0.65      0.69 o 
   0  23   2       36.26       37.86      1.34 o 
   1  23   2        5.24        7.42      0.72 o 
   2  23   2        5.62        4.25      0.64 o 
  -3  24   2        2.89        2.81      0.82 o 
  -2  24   2        0.58        0.20      0.61 o 
  -1  24   2        5.69        4.96      0.67 o 
   0  24   2       32.20       32.38      1.59 o 
   1  24   2       21.20       25.05      1.21 o 
   2  24   2        0.16        0.39      0.47 o 
  -2  25   2        1.76        1.60      0.91 o 
  -1  25   2        1.03        0.59      0.45 o 
   0  25   2        5.44        6.21      1.68 o 
   1  25   2       27.49       32.15      1.34 o 
  -2  26   2        0.04       -0.33      0.46 o 
  -1  26   2        1.53        1.10      0.53 o 
   0  26   2        5.25        4.93      0.94 o 
   1  26   2        0.66        1.62      0.55 o 
  -5   0   3      132.27      144.76      1.94 o 
  -3   0   3        3.56        3.80      0.33 o 
  -1   0   3     1127.10     1147.28     13.32 o 
   1   0   3       23.09       21.58      0.63 o 
   3   0   3        6.36        4.96      0.64 o 
   5   0   3       11.52        9.92      1.12 o 
  -6   1   3       19.30       19.53      0.86 o 
  -5   1   3        0.04       -0.17      0.17 o 
  -4   1   3        0.12        0.30      0.14 o 
  -3   1   3      645.55      737.81      6.26 o 
  -2   1   3     1905.30     1985.86     18.59 o 
  -1   1   3      657.67      678.48      5.68 o 
   0   1   3      142.84      162.02      1.58 o 
   1   1   3      272.53      234.61      2.26 o 
   2   1   3       39.11       30.09      0.59 o 
   3   1   3       87.63       89.70      1.23 o 
   4   1   3        0.55        0.94      0.39 o 
   5   1   3        4.18        2.89      0.57 o 
  -6   2   3        7.14        6.80      0.86 o 
  -5   2   3       35.75       35.76      0.83 o 
  -4   2   3        1.20        1.19      0.18 o 
  -3   2   3       67.15       74.36      3.46 o 
  -2   2   3      753.65      748.52      7.25 o 
  -1   2   3       50.92       56.09      0.74 o 
   0   2   3       66.47       60.86      0.74 o 
   1   2   3        0.74        1.24      0.15 o 
   2   2   3        0.91        1.31      0.22 o 
   3   2   3        0.15        0.46      0.35 o 
   4   2   3        1.43        1.96      0.46 o 
   5   2   3        0.26        0.18      0.45 o 
  -6   3   3        0.00       -0.13      0.36 o 
  -5   3   3       49.40       48.69      0.85 o 
  -4   3   3       53.87       52.68      0.95 o 
  -3   3   3       18.97       20.86      0.51 o 
  -2   3   3      122.05      135.56      1.61 o 
  -1   3   3       82.66       87.43      0.97 o 
   0   3   3       19.82       30.62      0.48 o 
   1   3   3        0.15        0.79      0.13 o 
   2   3   3       12.92       11.99      0.44 o 
   3   3   3       71.58       71.22      1.27 o 
   4   3   3       53.44       55.95      1.52 o 
   5   3   3        9.06        8.65      1.20 o 
  -6   4   3        5.29        6.44      0.60 o 
  -5   4   3       18.66       18.42      0.62 o 
  -4   4   3      105.12      110.78      1.31 o 
  -3   4   3        7.09        7.83      0.26 o 
  -2   4   3       53.47       49.12      0.78 o 
  -1   4   3      446.95      453.13      3.92 o 
   0   4   3       63.61       61.38      0.75 o 
   1   4   3       77.42       69.70      0.92 o 
   2   4   3        2.94        2.74      0.26 o 
   3   4   3        5.35        4.49      0.38 o 
   4   4   3        0.05        0.09      0.29 o 
   5   4   3        4.34        3.65      1.07 o 
  -6   5   3        0.79        0.85      0.44 o 
  -5   5   3        0.27        0.25      0.26 o 
  -4   5   3      216.37      211.51      3.53 o 
  -3   5   3       82.24       91.53      1.11 o 
  -2   5   3        2.67        3.80      0.42 o 
  -1   5   3       11.79       11.50      0.48 o 
   0   5   3     1161.28     1238.97      9.12 o 
   1   5   3     1368.49     1393.27     11.55 o 
   2   5   3        1.85        3.04      0.30 o 
   3   5   3       44.10       45.21      1.02 o 
   4   5   3       25.59       23.64      0.80 o 
   5   5   3        3.20        3.61      0.60 o 
  -6   6   3        0.03       -0.28      0.39 o 
  -5   6   3       63.92       70.36      1.63 o 
  -4   6   3      101.14      101.82      1.50 o 
  -3   6   3        0.17        0.35      0.12 o 
  -2   6   3       16.25       13.46      0.40 o 
  -1   6   3       41.35       41.12      0.60 o 
   0   6   3     1084.53     1103.59      8.16 o 
   1   6   3      104.62      109.58      1.41 o 
   2   6   3       44.36       42.35      0.90 o 
   3   6   3       11.26       10.61      0.86 o 
   4   6   3        4.75        4.15      0.45 o 
   5   6   3        7.77        8.34      1.31 o 
  -6   7   3        0.00       -0.38      0.38 o 
  -5   7   3      259.58      275.31      4.16 o 
  -4   7   3       38.72       41.80      0.89 o 
  -3   7   3       59.66       53.45      1.08 o 
  -2   7   3      284.30      265.83      2.91 o 
  -1   7   3      212.71      194.06      1.91 o 
   0   7   3     1063.30     1183.32      8.75 o 
   1   7   3      566.85      556.04      4.87 o 
   2   7   3       17.61       20.22      1.99 o 
   3   7   3      126.92      121.49      1.87 o 
   4   7   3       22.40       20.83      1.01 o 
   5   7   3        5.93        6.02      0.72 o 
  -6   8   3        0.06        0.23      0.43 o 
  -5   8   3      100.98       95.76      2.01 o 
  -4   8   3      192.47      179.13      2.29 o 
  -3   8   3        0.56        0.30      0.17 o 
  -2   8   3        0.41        0.99      0.31 o 
  -1   8   3      391.18      378.28      3.43 o 
   0   8   3       17.90       11.23      0.25 o 
   1   8   3        3.00        2.00      0.38 o 
   2   8   3      226.21      213.33      2.67 o 
   3   8   3       75.21       73.40      1.39 o 
   4   8   3        9.80        8.92      0.69 o 
   5   8   3        0.66        0.96      0.52 o 
  -6   9   3       33.06       32.41      1.39 o 
  -5   9   3        4.12        4.45      0.58 o 
  -4   9   3      198.55      195.82      2.56 o 
  -3   9   3       67.44       62.21      1.07 o 
  -2   9   3       75.63       84.55      1.24 o 
  -1   9   3       15.67       24.70      0.49 o 
   0   9   3       19.64       16.47      0.54 o 
   1   9   3        2.29        2.81      0.22 o 
   2   9   3       93.75       93.33      1.89 o 
   3   9   3      178.61      157.77      2.98 o 
   4   9   3       41.19       43.59      1.14 o 
   5   9   3        0.05        0.08      0.32 o 
  -6  10   3        3.32        2.58      0.58 o 
  -5  10   3      105.76      103.16      2.17 o 
  -4  10   3       31.86       30.55      0.80 o 
  -3  10   3      153.63      139.03      1.88 o 
  -2  10   3      130.75      128.88      1.71 o 
  -1  10   3        1.03        1.76      0.17 o 
   0  10   3      122.52      113.39      1.26 o 
   1  10   3      391.96      396.53      4.32 o 
   2  10   3      134.93      131.85      1.92 o 
   3  10   3      203.37      186.71      2.60 o 
   4  10   3        2.79        3.02      0.59 o 
   5  10   3       11.40        9.32      0.56 o 
  -6  11   3        5.10        5.38      1.14 o 
  -5  11   3       47.17       46.62      2.36 o 
  -4  11   3        0.09        0.06      0.35 o 
  -3  11   3      284.81      272.09      3.18 o 
  -2  11   3       59.48       52.07      0.96 o 
  -1  11   3      375.02      378.09      3.51 o 
   0  11   3       10.68        9.08      0.41 o 
   1  11   3       73.94       68.99      1.17 o 
   2  11   3       11.67        9.81      1.07 o 
   3  11   3       25.89       23.76      0.82 o 
   4  11   3        0.18        0.75      0.41 o 
  -6  12   3        8.01       11.96      0.91 o 
  -5  12   3       32.64       35.97      1.28 o 
  -4  12   3      122.60      129.54      3.25 o 
  -3  12   3        0.37        1.01      0.28 o 
  -2  12   3       92.35       92.78      1.41 o 
  -1  12   3        9.34       12.49      0.39 o 
   0  12   3       68.31       68.90      0.92 o 
   1  12   3      103.86      109.75      2.12 o 
   2  12   3      599.51      583.48      6.29 o 
   3  12   3       51.40       51.77      1.21 o 
   4  12   3       15.17       13.95      0.62 o 
  -6  13   3       18.12       20.55      1.14 o 
  -5  13   3       90.90       96.77      2.21 o 
  -4  13   3        1.82        2.77      0.52 o 
  -3  13   3        0.08       -0.16      0.20 o 
  -2  13   3        0.30        0.50      0.20 o 
  -1  13   3        6.93        6.28      0.31 o 
   0  13   3        1.86        1.94      0.19 o 
   1  13   3       32.15       27.99      0.99 o 
   2  13   3        3.04        3.41      0.39 o 
   3  13   3      119.33      123.44      2.02 o 
   4  13   3       10.13        9.88      0.57 o 
  -5  14   3        3.75        4.83      0.86 o 
  -4  14   3       49.82       51.95      1.50 o 
  -3  14   3        0.12        0.01      0.22 o 
  -2  14   3       12.31       12.35      0.53 o 
  -1  14   3        6.59        5.73      0.34 o 
   0  14   3       17.69       21.57      0.53 o 
   1  14   3       19.85       20.25      0.88 o 
   2  14   3      106.31      109.76      2.31 o 
   3  14   3      111.52      112.60      1.92 o 
   4  14   3        0.01       -0.28      0.28 o 
  -5  15   3       80.35       86.29      2.13 o 
  -4  15   3      162.33      152.96      4.07 o 
  -3  15   3        2.55        3.04      0.46 o 
  -2  15   3       99.89       97.78      1.55 o 
  -1  15   3        0.02        0.00      0.15 o 
   0  15   3        3.32        1.88      0.40 o 
   1  15   3      392.12      390.36     10.01 o 
   2  15   3      152.75      155.17      2.92 o 
   3  15   3        0.02        1.16      0.47 o 
   4  15   3        5.76        4.36      0.47 o 
  -5  16   3       49.78       55.40      3.05 o 
  -4  16   3       33.03       35.31      1.29 o 
  -3  16   3       10.03       10.71      0.80 o 
  -2  16   3        5.91        5.83      0.40 o 
  -1  16   3       18.39       21.82      0.57 o 
   0  16   3        0.10        0.68      0.23 o 
   1  16   3        3.92        3.36      0.50 o 
   2  16   3       16.26       19.04      0.95 o 
   3  16   3        0.09       -0.01      0.42 o 
   4  16   3        0.13        0.08      0.38 o 
  -5  17   3        5.95        5.42      0.75 o 
  -4  17   3       34.68       37.17      1.34 o 
  -3  17   3        6.51        6.95      0.61 o 
  -2  17   3       25.20       25.10      0.76 o 
  -1  17   3        9.84        8.83      0.40 o 
   0  17   3      268.42      254.40      3.15 o 
   1  17   3       10.11       10.01      0.97 o 
   2  17   3       12.24       12.03      0.80 o 
   3  17   3       13.66       10.39      0.88 o 
   4  17   3        9.15        9.22      0.70 o 
  -5  18   3        5.41        8.06      1.49 o 
  -4  18   3       25.09       25.70      1.15 o 
  -3  18   3        9.89       11.74      1.46 o 
  -2  18   3        7.40        5.49      0.43 o 
  -1  18   3        8.18        9.21      0.42 o 
   0  18   3       15.26       16.29      0.64 o 
   1  18   3        5.37        5.26      0.59 o 
   2  18   3        1.25        2.17      0.54 o 
   3  18   3        5.83        8.47      0.80 o 
  -4  19   3        7.65        6.89      0.71 o 
  -3  19   3        1.91        1.73      0.48 o 
  -2  19   3       16.46       15.98      0.66 o 
  -1  19   3        3.67        3.93      0.42 o 
   0  19   3        0.01       -0.20      0.32 o 
   1  19   3        1.48        1.74      0.71 o 
   2  19   3        3.70        3.46      0.55 o 
   3  19   3       30.04       30.36      1.32 o 
  -4  20   3        7.61        8.51      0.78 o 
  -3  20   3       12.31       10.70      0.77 o 
  -2  20   3       21.23       18.95      0.74 o 
  -1  20   3       15.39       15.36      0.69 o 
   0  20   3       11.03       11.26      0.79 o 
   1  20   3       10.41       12.72      1.58 o 
   2  20   3        3.66        3.61      0.59 o 
   3  20   3        2.96        2.44      0.59 o 
  -4  21   3        4.31        3.80      0.63 o 
  -3  21   3       66.05       66.93      2.41 o 
  -2  21   3        0.42        0.65      0.34 o 
  -1  21   3       30.72       32.07      0.97 o 
   0  21   3        9.53        8.68      0.76 o 
   1  21   3        3.78        3.53      0.68 o 
   2  21   3       26.10       26.68      1.94 o 
   3  21   3        7.05        7.22      0.77 o 
  -4  22   3        1.98        1.66      0.59 o 
  -3  22   3        3.74        3.82      1.01 o 
  -2  22   3        8.59        7.93      0.92 o 
  -1  22   3        1.30        1.02      0.35 o 
   0  22   3        2.07        3.03      0.57 o 
   1  22   3        2.77        2.67      0.57 o 
   2  22   3        3.29        3.76      0.90 o 
  -3  23   3        0.21        0.40      0.46 o 
  -2  23   3       98.26       99.78      2.35 o 
  -1  23   3        3.13        3.97      0.48 o 
   0  23   3        3.49        3.24      0.85 o 
   1  23   3        6.46        4.83      0.67 o 
   2  23   3        0.05       -0.24      0.43 o 
  -3  24   3        1.15        0.99      0.72 o 
  -2  24   3        0.75        1.33      0.51 o 
  -1  24   3       10.23       13.34      0.87 o 
   0  24   3        3.26        3.41      1.19 o 
   1  24   3        0.01       -0.32      0.46 o 
  -2  25   3        1.60        2.00      0.57 o 
  -1  25   3        5.49        7.65      1.13 o 
   0  25   3        9.84        7.07      0.76 o 
   1  25   3        5.75        8.07      1.13 o 
  -1  26   3        9.89       13.74      1.44 o 
   0  26   3        0.06        0.72      0.76 o 
  -6   0   4        5.22        5.65      0.77 o 
  -4   0   4       58.27       57.12      1.24 o 
  -2   0   4       46.04       36.08      0.78 o 
   0   0   4       21.95       18.13      0.59 o 
   2   0   4        3.36        3.53      0.92 o 
   4   0   4       14.08       13.14      1.15 o 
  -6   1   4        2.63        2.34      0.36 o 
  -5   1   4       11.23        9.88      0.48 o 
  -4   1   4       86.75       80.78      1.26 o 
  -3   1   4       32.54       22.00      0.54 o 
  -2   1   4       50.17       62.53      0.79 o 
  -1   1   4       62.87       65.26      0.81 o 
   0   1   4      325.03      352.50      3.21 o 
   1   1   4       12.51       15.74      0.44 o 
   2   1   4        0.53        1.02      0.21 o 
   3   1   4        0.45        0.23      0.24 o 
   4   1   4        7.58        6.94      0.66 o 
   5   1   4        1.05        0.62      0.54 o 
  -6   2   4        4.38        4.23      0.41 o 
  -5   2   4        1.10        0.78      0.26 o 
  -4   2   4       16.60       16.48      0.53 o 
  -3   2   4        8.99       11.40      0.40 o 
  -2   2   4      275.12      310.33      2.82 o 
  -1   2   4      659.20      702.26      5.96 o 
   0   2   4        8.87        8.59      0.33 o 
   1   2   4      474.52      477.91      4.32 o 
   2   2   4       67.10       62.89      0.97 o 
   3   2   4        0.57        0.55      0.27 o 
   4   2   4        3.25        2.71      0.53 o 
   5   2   4        1.45        1.46      0.57 o 
  -6   3   4       56.31       54.27      1.14 o 
  -5   3   4       14.87       13.46      0.56 o 
  -4   3   4       61.62       60.18      1.06 o 
  -3   3   4       19.34       20.10      0.53 o 
  -2   3   4       12.93       15.69      0.44 o 
  -1   3   4      349.31      422.72      3.72 o 
   0   3   4      255.72      236.48      2.28 o 
   1   3   4      347.42      321.18      3.06 o 
   2   3   4        8.86        8.34      0.48 o 
   3   3   4        1.07        0.36      0.27 o 
   4   3   4        1.64        2.16      0.87 o 
  -6   4   4        7.53        6.74      0.62 o 
  -5   4   4       22.50       22.37      0.69 o 
  -4   4   4       97.80      100.87      1.49 o 
  -3   4   4       18.90       12.73      0.43 o 
  -2   4   4      363.36      401.73      4.16 o 
  -1   4   4      754.77      770.40      6.52 o 
   0   4   4       51.88       66.47      0.90 o 
   1   4   4      141.20      144.87      1.62 o 
   2   4   4       76.32       73.46      1.29 o 
   3   4   4        0.57        0.39      0.28 o 
   4   4   4       32.60       32.31      1.67 o 
  -6   5   4        1.16        0.97      0.43 o 
  -5   5   4        5.46        5.55      0.42 o 
  -4   5   4       26.89       26.78      0.70 o 
  -3   5   4        1.99        1.90      0.23 o 
  -2   5   4       75.65       94.11      1.30 o 
  -1   5   4      216.26      220.60      2.15 o 
   0   5   4      276.86      259.81      2.47 o 
   1   5   4        5.57        2.70      0.22 o 
   2   5   4       46.44       47.47      1.00 o 
   3   5   4        2.28        1.01      0.32 o 
   4   5   4        0.01        0.19      0.39 o 
  -6   6   4        6.71        6.61      0.64 o 
  -5   6   4       10.01        8.63      0.80 o 
  -4   6   4       26.80       29.46      0.74 o 
  -3   6   4       69.68       73.74      1.17 o 
  -2   6   4       88.68       87.87      1.60 o 
  -1   6   4       94.62       96.99      1.14 o 
   0   6   4      127.41      138.45      1.49 o 
   1   6   4        5.70        3.93      0.32 o 
   2   6   4        9.32       10.09      0.51 o 
   3   6   4        0.07        0.11      0.28 o 
   4   6   4        0.00        0.18      0.36 o 
  -6   7   4       11.67       13.28      1.68 o 
  -5   7   4        1.83        1.18      0.31 o 
  -4   7   4       23.12       20.22      0.64 o 
  -3   7   4      237.05      227.63      2.68 o 
  -2   7   4       97.06       87.74      1.27 o 
  -1   7   4       44.89       41.35      0.66 o 
   0   7   4       40.23       43.32      0.66 o 
   1   7   4      104.98      107.28      1.30 o 
   2   7   4        1.18        2.69      0.83 o 
   3   7   4       21.78       23.12      0.79 o 
   4   7   4        7.02        6.85      0.58 o 
  -6   8   4        9.49        9.14      0.75 o 
  -5   8   4        0.04       -0.05      0.37 o 
  -4   8   4       31.67       31.52      0.81 o 
  -3   8   4      393.56      381.45      4.15 o 
  -2   8   4      220.05      203.84      2.41 o 
  -1   8   4       24.94       31.46      0.57 o 
   0   8   4       18.78       17.89      0.35 o 
   1   8   4       29.48       29.88      0.74 o 
   2   8   4      290.49      277.75      3.38 o 
   3   8   4       82.72       82.83      1.56 o 
   4   8   4       13.59       14.27      0.74 o 
  -6   9   4        0.98        0.76      0.50 o 
  -5   9   4       48.91       50.51      1.43 o 
  -4   9   4        4.91        7.36      0.92 o 
  -3   9   4       26.70       28.77      0.74 o 
  -2   9   4       47.67       45.97      0.87 o 
  -1   9   4        1.40        3.71      0.22 o 
   0   9   4       30.56       36.82      0.52 o 
   1   9   4        0.96        2.27      0.28 o 
   2   9   4      100.83      106.27      1.72 o 
   3   9   4       32.17       33.85      0.98 o 
   4   9   4        3.72        4.49      0.54 o 
  -6  10   4        3.16        3.97      0.62 o 
  -5  10   4       37.04       38.91      2.39 o 
  -4  10   4      945.29      939.85      9.76 o 
  -3  10   4       18.37       18.04      0.97 o 
  -2  10   4        8.09        5.30      0.32 o 
  -1  10   4       57.93       66.99      0.93 o 
   0  10   4        7.55        5.75      0.26 o 
   1  10   4       24.84       28.38      0.73 o 
   2  10   4      221.44      213.28      3.42 o 
   3  10   4        0.02        0.37      0.34 o 
   4  10   4       70.88       68.34      1.54 o 
  -6  11   4        0.00       -0.01      0.47 o 
  -5  11   4       52.17       57.02      1.57 o 
  -4  11   4      329.81      321.95      3.78 o 
  -3  11   4        0.56        1.36      0.48 o 
  -2  11   4        0.05        0.02      0.21 o 
  -1  11   4       12.07       14.52      0.42 o 
   0  11   4       53.16       53.70      0.79 o 
   1  11   4       25.02       25.26      0.70 o 
   2  11   4       49.49       46.66      1.10 o 
   3  11   4        1.01        2.76      0.44 o 
   4  11   4       19.18       19.67      0.88 o 
  -6  12   4        6.19        5.29      0.93 o 
  -5  12   4       65.85       63.28      1.70 o 
  -4  12   4      265.23      269.11      3.32 o 
  -3  12   4      627.06      621.71      6.50 o 
  -2  12   4       12.16       14.39      0.46 o 
  -1  12   4      142.71      136.53      1.59 o 
   0  12   4        0.73        0.62      0.15 o 
   1  12   4        5.03        3.13      0.32 o 
   2  12   4      159.80      168.13      2.40 o 
   3  12   4      147.19      127.13      2.15 o 
   4  12   4       17.27       13.70      0.78 o 
  -5  13   4       43.38       39.01      1.35 o 
  -4  13   4       36.38       43.36      1.74 o 
  -3  13   4       96.13       91.43      1.67 o 
  -2  13   4       42.64       40.10      0.78 o 
  -1  13   4       27.36       26.05      0.58 o 
   0  13   4        5.12        4.32      0.41 o 
   1  13   4       36.53       34.25      1.17 o 
   2  13   4        0.38        0.42      0.32 o 
   3  13   4       14.37       15.69      0.75 o 
   4  13   4       17.02       15.47      0.82 o 
  -5  14   4        0.01        0.01      0.45 o 
  -4  14   4      130.59      129.15      2.51 o 
  -3  14   4      105.31      109.57      1.75 o 
  -2  14   4        6.56        8.13      0.39 o 
  -1  14   4       83.44       79.66      1.13 o 
   0  14   4       26.16       25.10      0.69 o 
   1  14   4       82.98       77.03      1.85 o 
   2  14   4        6.86        8.66      0.54 o 
   3  14   4       62.33       55.83      1.33 o 
   4  14   4       26.79       23.85      1.41 o 
  -5  15   4        0.56       -0.16      0.45 o 
  -4  15   4        0.10        0.14      0.42 o 
  -3  15   4       25.50       23.95      1.12 o 
  -2  15   4        3.11        3.07      0.30 o 
  -1  15   4       41.35       39.99      0.84 o 
   0  15   4       23.60       22.79      0.97 o 
   1  15   4       10.23       12.41      1.01 o 
   2  15   4        8.85        8.34      0.73 o 
   3  15   4       30.44       29.71      1.10 o 
  -5  16   4        0.00       -0.17      0.45 o 
  -4  16   4       15.65       15.98      0.88 o 
  -3  16   4       26.81       26.87      0.83 o 
  -2  16   4        1.37        1.44      0.27 o 
  -1  16   4       53.80       52.59      0.92 o 
   0  16   4       26.06       26.14      2.13 o 
   1  16   4        0.29        0.15      0.51 o 
   2  16   4        6.02        6.85      0.71 o 
   3  16   4        4.22        4.79      1.01 o 
  -5  17   4        3.90        4.66      0.70 o 
  -4  17   4        0.55        0.71      0.59 o 
  -3  17   4        9.21       10.32      0.71 o 
  -2  17   4       27.28       23.10      0.65 o 
  -1  17   4       17.48       15.80      0.64 o 
   0  17   4        0.24        0.55      0.72 o 
   1  17   4        0.73        0.69      0.59 o 
   2  17   4       22.80       21.40      1.06 o 
   3  17   4        4.51        4.27      0.69 o 
  -4  18   4        1.72        2.31      0.50 o 
  -3  18   4       33.75       33.92      2.05 o 
  -2  18   4       63.16       54.66      1.04 o 
  -1  18   4        0.17        0.25      0.36 o 
   0  18   4        0.10       -0.32      0.32 o 
   1  18   4       12.48       10.77      0.81 o 
   2  18   4       23.62       22.91      1.14 o 
   3  18   4        8.25        8.49      0.85 o 
  -4  19   4        3.69        3.73      0.61 o 
  -3  19   4       42.69       38.64      1.27 o 
  -2  19   4        8.91        7.16      0.45 o 
  -1  19   4        9.02        7.53      0.53 o 
   0  19   4       17.08       17.87      1.45 o 
   1  19   4        2.77        2.45      0.53 o 
   2  19   4        0.59        0.78      0.48 o 
  -4  20   4        0.76        0.37      0.43 o 
  -3  20   4        0.01       -0.27      0.59 o 
  -2  20   4        1.56        2.05      0.49 o 
  -1  20   4       49.10       44.98      1.12 o 
   0  20   4        0.69        0.65      0.44 o 
   1  20   4       64.61       63.34      1.86 o 
   2  20   4        2.04        1.43      0.50 o 
  -4  21   4        7.74        8.63      0.80 o 
  -3  21   4        0.43        0.63      0.45 o 
  -2  21   4       29.86       27.00      1.12 o 
  -1  21   4        4.43        3.19      0.43 o 
   0  21   4        1.27        0.33      0.44 o 
   1  21   4        0.39        0.38      0.46 o 
   2  21   4        0.78        0.29      0.48 o 
  -3  22   4        5.07        5.19      0.87 o 
  -2  22   4        1.95        2.19      0.55 o 
  -1  22   4        4.24        1.96      0.55 o 
   0  22   4        0.84        0.61      0.48 o 
   1  22   4        2.13        1.56      0.56 o 
  -3  23   4        0.00        0.55      0.39 o 
  -2  23   4        0.00       -0.39      0.39 o 
  -1  23   4        0.35        0.04      1.42 o 
   0  23   4       22.10       30.23      1.34 o 
   1  23   4        2.96        3.13      1.53 o 
  -2  24   4        3.94        3.51      0.78 o 
  -1  24   4        0.28       -0.35      0.50 o 
   0  24   4        1.10        2.94      0.66 o 
  -1  25   4       22.45       28.57      1.93 o 
  -5   0   5      161.00      131.90      3.31 o 
  -3   0   5        0.12        0.95      0.36 o 
  -1   0   5        3.94        2.93      0.29 o 
   1   0   5      131.52      135.82      2.31 o 
   3   0   5       10.16        9.18      0.97 o 
  -6   1   5        5.60        5.32      0.59 o 
  -5   1   5       20.92       18.88      0.81 o 
  -4   1   5        0.01        0.11      0.24 o 
  -3   1   5       23.69       23.28      1.13 o 
  -2   1   5       90.81       89.84      1.07 o 
  -1   1   5       28.33       30.94      0.78 o 
   0   1   5      112.94      110.88      1.34 o 
   1   1   5      128.10      130.92      1.59 o 
   2   1   5      146.30      134.09      1.70 o 
   3   1   5       22.00       20.37      0.95 o 
   4   1   5        1.86        1.44      0.51 o 
  -6   2   5       44.47       38.61      1.22 o 
  -5   2   5        2.77        2.36      0.34 o 
  -4   2   5        5.84        6.04      0.38 o 
  -3   2   5       76.38       74.62      1.47 o 
  -2   2   5       10.62        5.77      0.31 o 
  -1   2   5       91.88       83.24      1.04 o 
   0   2   5       40.95       38.15      0.68 o 
   1   2   5        6.74        5.74      0.32 o 
   2   2   5       24.20       26.80      0.80 o 
   3   2   5        5.33        4.45      0.55 o 
   4   2   5        0.16       -0.01      0.50 o 
  -6   3   5        7.80        7.15      0.52 o 
  -5   3   5        5.07        4.57      0.40 o 
  -4   3   5        6.79        5.21      0.56 o 
  -3   3   5       55.74       66.99      1.12 o 
  -2   3   5        9.60        7.74      0.35 o 
  -1   3   5        7.66        7.81      0.29 o 
   0   3   5        0.94        0.64      0.16 o 
   1   3   5       14.10       13.96      0.46 o 
   2   3   5        7.43        6.71      0.48 o 
   3   3   5        8.95        8.94      0.68 o 
   4   3   5        0.08        0.79      0.55 o 
  -6   4   5        0.85        0.69      0.34 o 
  -5   4   5       42.10       39.03      0.95 o 
  -4   4   5        6.61        6.58      0.44 o 
  -3   4   5       38.40       34.57      0.77 o 
  -2   4   5        8.33       10.30      0.40 o 
  -1   4   5       12.59       10.58      0.41 o 
   0   4   5       62.34       61.97      0.91 o 
   1   4   5       19.38       20.66      0.54 o 
   2   4   5       14.35       14.45      0.61 o 
   3   4   5        9.83       10.98      0.74 o 
   4   4   5       16.32       16.20      0.98 o 
  -6   5   5        0.23       -0.03      0.30 o 
  -5   5   5        0.03        0.00      0.27 o 
  -4   5   5        0.01       -0.08      0.26 o 
  -3   5   5      118.98      109.74      1.58 o 
  -2   5   5        3.55        3.54      0.24 o 
  -1   5   5      209.99      199.50      2.91 o 
   0   5   5      330.65      360.14      3.39 o 
   1   5   5        0.58        0.49      0.17 o 
   2   5   5       41.35       42.95      1.03 o 
   3   5   5       11.83       12.03      0.65 o 
   4   5   5       14.94       15.99      0.99 o 
  -6   6   5       14.67       15.80      0.86 o 
  -5   6   5       64.58       60.91      1.22 o 
  -4   6   5       11.53       12.35      0.56 o 
  -3   6   5       62.20       60.03      1.84 o 
  -2   6   5        4.19        7.18      0.86 o 
  -1   6   5        4.52        6.04      0.55 o 
   0   6   5      128.94      149.09      1.66 o 
   1   6   5        0.64        1.24      0.25 o 
   2   6   5        2.35        2.59      0.53 o 
   3   6   5       30.78       33.28      0.99 o 
   4   6   5        9.30        9.20      0.80 o 
  -6   7   5        0.47        0.82      0.46 o 
  -5   7   5        4.13        4.89      0.43 o 
  -4   7   5      342.41      349.24      3.97 o 
  -3   7   5      462.25      464.43      5.33 o 
  -2   7   5       23.89       23.41      0.54 o 
  -1   7   5       63.66       67.20      0.99 o 
   0   7   5      105.45      112.20      1.63 o 
   1   7   5        0.65        1.34      0.26 o 
   2   7   5       22.05       25.75      2.14 o 
   3   7   5       29.48       29.13      0.94 o 
   4   7   5        0.00       -0.35      0.48 o 
  -6   8   5       11.71       11.22      0.81 o 
  -5   8   5        0.57       -0.03      0.29 o 
  -4   8   5       82.26       78.50      1.38 o 
  -3   8   5      196.21      192.88      2.45 o 
  -2   8   5      102.84      110.97      1.39 o 
  -1   8   5      135.74      153.64      1.71 o 
   0   8   5       38.19       39.60      0.85 o 
   1   8   5       41.48       39.53      0.91 o 
   2   8   5        7.19        7.56      0.55 o 
   3   8   5        0.39        0.12      0.33 o 
   4   8   5       13.65       13.59      2.46 o 
  -6   9   5        3.23        3.84      0.60 o 
  -5   9   5       21.42       19.09      0.73 o 
  -4   9   5       10.08        9.28      0.54 o 
  -3   9   5      621.19      628.58      6.53 o 
  -2   9   5      302.49      298.23      2.96 o 
  -1   9   5       30.43       26.78      0.60 o 
   0   9   5       13.33       13.06      0.50 o 
   1   9   5       52.14       50.20      1.07 o 
   2   9   5        9.10        8.79      0.86 o 
   3   9   5       58.01       59.94      2.23 o 
   4   9   5       11.70        9.25      0.69 o 
  -6  10   5       12.86       13.88      0.90 o 
  -5  10   5        0.09        0.11      0.31 o 
  -4  10   5       15.24       16.42      0.65 o 
  -3  10   5      356.62      362.28      4.33 o 
  -2  10   5      225.59      215.88      2.31 o 
  -1  10   5       14.30       14.55      0.43 o 
   0  10   5       66.79       66.48      1.61 o 
   1  10   5       12.78       15.32      2.17 o 
   2  10   5        7.52        9.61      0.57 o 
   3  10   5       23.09       23.19      0.87 o 
  -5  11   5        1.44        0.76      0.45 o 
  -4  11   5       19.91       19.97      0.90 o 
  -3  11   5       90.36       92.38      1.52 o 
  -2  11   5       16.65       18.95      0.56 o 
  -1  11   5        4.86        4.81      0.28 o 
   0  11   5        5.87        3.90      0.59 o 
   1  11   5        1.27        3.17      0.74 o 
   2  11   5       24.63       23.07      0.93 o 
   3  11   5       70.35       66.92      1.49 o 
  -5  12   5        4.00        3.62      0.56 o 
  -4  12   5        9.57       10.68      0.80 o 
  -3  12   5       30.54       29.80      1.45 o 
  -2  12   5      337.79      340.71      3.37 o 
  -1  12   5        0.07       -0.16      0.16 o 
   0  12   5        3.38        4.59      1.76 o 
   1  12   5        5.67        4.81      0.86 o 
   2  12   5        1.54        0.72      0.58 o 
   3  12   5        1.21        1.85      0.44 o 
  -5  13   5        5.60        5.79      0.63 o 
  -4  13   5       14.84       14.16      0.78 o 
  -3  13   5      407.66      416.26      4.68 o 
  -2  13   5       23.15       21.83      0.62 o 
  -1  13   5       10.47       10.66      0.42 o 
   0  13   5        0.06       -0.31      0.41 o 
   1  13   5       30.09       29.01      1.15 o 
   2  13   5       46.01       42.37      1.46 o 
   3  13   5        9.71        8.40      0.63 o 
  -5  14   5        0.01       -0.40      0.40 o 
  -4  14   5       12.93       15.66      0.70 o 
  -3  14   5      212.89      214.87      2.82 o 
  -2  14   5        1.29        2.54      0.37 o 
  -1  14   5       50.21       37.83      0.75 o 
   0  14   5       16.50       15.82      0.87 o 
   1  14   5       15.81       14.23      0.87 o 
   2  14   5        1.68        1.67      0.81 o 
   3  14   5        3.75        2.19      0.61 o 
  -5  15   5        3.41        3.98      0.62 o 
  -4  15   5      123.51      121.61      2.43 o 
  -3  15   5        1.05        1.64      0.38 o 
  -2  15   5      150.35      158.30      1.95 o 
  -1  15   5       54.46       42.38      1.15 o 
   0  15   5        0.00       -0.14      0.32 o 
   1  15   5        0.00       -0.27      0.38 o 
   2  15   5       14.85       13.79      1.27 o 
   3  15   5        2.63        3.27      0.65 o 
  -5  16   5        2.89        2.79      0.62 o 
  -4  16   5        6.10        6.17      0.64 o 
  -3  16   5        4.54        4.86      0.56 o 
  -2  16   5      103.59       90.77      1.37 o 
  -1  16   5        2.39        1.90      0.33 o 
   0  16   5       29.08       24.54      1.10 o 
   1  16   5        1.08        1.31      0.77 o 
   2  16   5        1.65        3.04      0.60 o 
  -4  17   5        1.54        2.47      0.54 o 
  -3  17   5       41.01       39.86      0.92 o 
  -2  17   5        0.30        0.42      0.27 o 
  -1  17   5        0.50        1.11      0.41 o 
   0  17   5       58.53       55.64      4.35 o 
   1  17   5       12.18       13.84      0.95 o 
   2  17   5       17.94       18.45      1.08 o 
  -4  18   5        0.36       -0.16      0.46 o 
  -3  18   5        0.40        0.41      0.44 o 
  -2  18   5       12.08       12.30      0.54 o 
  -1  18   5       17.76       12.09      1.03 o 
   0  18   5        2.16        3.09      1.04 o 
   1  18   5        1.63        1.55      0.53 o 
   2  18   5        0.03       -0.43      0.43 o 
  -4  19   5        1.04        0.27      0.43 o 
  -3  19   5       10.22        9.96      0.62 o 
  -2  19   5       13.15       12.87      0.67 o 
  -1  19   5        2.34        0.76      0.47 o 
   0  19   5       13.18       11.59      0.88 o 
   1  19   5        0.03        0.61      0.46 o 
   2  19   5        1.09        0.67      0.74 o 
  -3  20   5        0.38        0.38      0.34 o 
  -2  20   5        0.20        0.47      0.35 o 
  -1  20   5        0.47        0.09      0.50 o 
   0  20   5        0.59        0.51      0.47 o 
   1  20   5       11.67       16.81      1.24 o 
  -3  21   5        0.28        0.38      0.36 o 
  -2  21   5        8.14        7.08      0.58 o 
  -1  21   5        0.23        0.65      0.45 o 
   0  21   5        0.07        0.20      0.46 o 
   1  21   5       10.79       13.14      1.69 o 
  -3  22   5        0.45        0.29      0.37 o 
  -2  22   5       13.11       12.80      0.72 o 
  -1  22   5        3.24        2.41      0.63 o 
   0  22   5        1.73        3.92      0.95 o 
  -2  23   5        0.42        0.19      0.46 o 
  -1  23   5        3.08        3.60      0.94 o 
   0  23   5        0.60       -0.39      0.81 o 
  -6   0   6        8.19        6.41      0.90 o 
  -4   0   6       79.16       66.30      2.16 o 
  -2   0   6       68.11       76.01      2.23 o 
   0   0   6       87.10       91.71      1.79 o 
   2   0   6       10.84        8.95      0.97 o 
  -6   1   6        3.66        2.76      0.52 o 
  -5   1   6       69.71       60.24      1.88 o 
  -4   1   6       17.43       14.02      0.71 o 
  -3   1   6        2.44        2.25      0.36 o 
  -2   1   6       14.86       14.41      0.66 o 
  -1   1   6        0.11        0.37      0.17 o 
   0   1   6        4.73        5.99      0.34 o 
   1   1   6       13.47       15.88      0.71 o 
   2   1   6        0.22        0.39      0.37 o 
   3   1   6       11.53       11.68      0.82 o 
  -6   2   6        0.08        0.02      0.37 o 
  -5   2   6        4.95        4.14      0.50 o 
  -4   2   6        0.63        0.20      0.32 o 
  -3   2   6        1.58        2.27      0.69 o 
  -2   2   6       33.38       30.70      0.78 o 
  -1   2   6       34.11       38.60      1.12 o 
   0   2   6        4.36        2.59      0.26 o 
   1   2   6       99.81      100.27      1.42 o 
   2   2   6       18.66       15.72      0.67 o 
   3   2   6       13.61       13.43      0.85 o 
  -6   3   6        2.23        1.40      0.46 o 
  -5   3   6        0.35       -0.06      0.36 o 
  -4   3   6      163.14      137.81      2.44 o 
  -3   3   6       58.17       55.24      2.18 o 
  -2   3   6      138.69      138.46      2.47 o 
  -1   3   6        2.19        0.75      0.23 o 
   0   3   6        2.43        3.12      0.27 o 
   1   3   6        1.55        1.89      0.27 o 
   2   3   6       10.97        9.97      0.58 o 
   3   3   6        7.52        7.49      1.03 o 
  -6   4   6       11.22       13.07      0.81 o 
  -5   4   6       26.69       24.54      0.79 o 
  -4   4   6        5.25        4.95      0.49 o 
  -3   4   6      228.38      228.35      2.81 o 
  -2   4   6      137.70      132.63      1.85 o 
  -1   4   6      134.50      144.03      1.99 o 
   0   4   6        5.56        4.96      0.37 o 
   1   4   6        0.01        0.18      0.23 o 
   2   4   6        8.18        8.52      0.55 o 
   3   4   6        0.01        0.04      0.43 o 
  -6   5   6        3.86        3.64      0.47 o 
  -5   5   6       42.56       37.79      0.97 o 
  -4   5   6       27.33       24.41      0.74 o 
  -3   5   6      178.92      173.00      2.30 o 
  -2   5   6      247.55      229.94      2.82 o 
  -1   5   6       49.86       48.21      1.01 o 
   0   5   6        0.09        0.28      0.22 o 
   1   5   6        5.16        4.57      0.40 o 
   2   5   6       11.81       12.24      0.63 o 
   3   5   6       24.66       26.63      1.15 o 
  -6   6   6        0.58        0.04      0.34 o 
  -5   6   6       13.40       14.45      0.65 o 
  -4   6   6        7.91        9.26      1.04 o 
  -3   6   6        9.30        9.39      0.44 o 
  -2   6   6      728.63      719.36      7.92 o 
  -1   6   6        7.61        8.20      0.46 o 
   0   6   6        3.95        4.86      0.38 o 
   1   6   6       25.37       27.34      0.80 o 
   2   6   6        2.27        2.69      0.40 o 
   3   6   6        2.53        2.55      0.57 o 
  -6   7   6        5.82        6.97      0.56 o 
  -5   7   6       17.06       17.61      0.70 o 
  -4   7   6        0.16        0.36      0.48 o 
  -3   7   6      121.40      124.35      1.59 o 
  -2   7   6      260.08      260.15      3.15 o 
  -1   7   6        0.00       -0.21      0.21 o 
   0   7   6        2.01        2.73      0.32 o 
   1   7   6        3.90        3.80      0.53 o 
   2   7   6        1.81        2.85      0.41 o 
   3   7   6       19.26       20.43      0.86 o 
  -5   8   6        0.72        0.09      0.33 o 
  -4   8   6       69.63       67.10      1.30 o 
  -3   8   6       29.45       31.44      0.78 o 
  -2   8   6      115.70      114.37      1.48 o 
  -1   8   6       75.11       76.04      1.41 o 
   0   8   6       21.35       19.74      1.10 o 
   1   8   6        3.13        3.23      0.52 o 
   2   8   6        0.29        0.65      0.31 o 
   3   8   6        2.20        1.50      0.45 o 
  -5   9   6        8.72        8.82      0.56 o 
  -4   9   6       25.29       26.71      0.82 o 
  -3   9   6       10.98        9.41      0.44 o 
  -2   9   6        0.21       -0.05      0.20 o 
  -1   9   6      121.52      120.64      1.82 o 
   0   9   6        6.01        4.61      0.56 o 
   1   9   6       52.66       51.07      1.51 o 
   2   9   6        0.05        0.16      0.59 o 
   3   9   6        4.08        4.62      0.54 o 
  -5  10   6        0.00       -0.23      0.28 o 
  -4  10   6        0.14       -0.27      0.27 o 
  -3  10   6       14.53       14.67      0.54 o 
  -2  10   6       58.12       61.81      1.02 o 
  -1  10   6       24.88       22.10      0.72 o 
   0  10   6       34.97       37.62      1.26 o 
   1  10   6        6.01        5.50      0.64 o 
   2  10   6       21.94       27.00      1.22 o 
   3  10   6        1.14        1.02      0.46 o 
  -5  11   6        1.47        1.58      0.38 o 
  -4  11   6       23.16       23.91      0.79 o 
  -3  11   6        5.22        3.57      0.34 o 
  -2  11   6       58.57       55.40      0.97 o 
  -1  11   6       23.28       23.08      0.60 o 
   0  11   6      108.43       98.73      2.20 o 
   1  11   6        1.58        1.69      0.48 o 
   2  11   6       32.96       32.71      1.55 o 
   3  11   6        0.08       -0.22      0.48 o 
  -5  12   6       10.94       13.94      1.10 o 
  -4  12   6       25.23       26.06      0.83 o 
  -3  12   6       32.01       32.27      0.79 o 
  -2  12   6       21.40       20.30      0.67 o 
  -1  12   6       41.26       44.12      0.85 o 
   0  12   6        3.48        2.53      0.51 o 
   1  12   6        0.19       -0.06      0.65 o 
   2  12   6       18.11       17.76      1.05 o 
  -5  13   6        0.06        0.40      0.45 o 
  -4  13   6        5.87        5.95      0.50 o 
  -3  13   6       16.45       17.26      0.61 o 
  -2  13   6       16.94       17.57      0.62 o 
  -1  13   6      133.83      127.86      1.97 o 
   0  13   6        5.59        4.85      0.63 o 
   1  13   6       39.29       37.27      1.57 o 
   2  13   6        0.34        0.06      0.46 o 
  -5  14   6        3.38        3.89      0.60 o 
  -4  14   6       11.58       12.42      0.65 o 
  -3  14   6        4.74        4.74      0.47 o 
  -2  14   6        1.28        1.30      0.29 o 
  -1  14   6       45.12       54.12      1.18 o 
   0  14   6        2.88        3.10      0.56 o 
   1  14   6        3.04        3.19      0.60 o 
   2  14   6        0.87        0.42      0.50 o 
  -4  15   6        0.00        0.38      0.30 o 
  -3  15   6       18.38       18.19      0.64 o 
  -2  15   6        9.09       10.93      0.51 o 
  -1  15   6       11.74       14.13      0.95 o 
   0  15   6       16.22       13.25      1.13 o 
   1  15   6        5.01        4.72      0.67 o 
   2  15   6        0.95       -0.24      0.49 o 
  -4  16   6        1.23        0.24      0.31 o 
  -3  16   6        2.20        1.36      0.36 o 
  -2  16   6      193.89      194.87      2.33 o 
  -1  16   6       48.56       51.89      1.66 o 
   0  16   6        1.31        1.74      0.72 o 
   1  16   6        0.91        0.75      1.04 o 
   2  16   6        0.07        0.37      0.50 o 
  -4  17   6       10.61       13.04      0.70 o 
  -3  17   6        3.60        4.52      0.42 o 
  -2  17   6       99.28      106.64      1.88 o 
  -1  17   6        4.49        7.01      0.76 o 
   0  17   6        4.43        4.36      0.67 o 
   1  17   6        0.00       -0.39      0.39 o 
  -4  18   6        7.04       10.37      0.68 o 
  -3  18   6       42.64       41.65      0.98 o 
  -2  18   6        2.95        3.75      0.53 o 
  -1  18   6       51.17       51.69      2.08 o 
   0  18   6        1.98        1.72      1.34 o 
   1  18   6        1.16        2.20      1.14 o 
  -3  19   6       25.67       27.57      0.87 o 
  -2  19   6        2.32        3.06      0.46 o 
  -1  19   6       32.95       31.97      1.40 o 
   0  19   6        2.14        2.70      0.63 o 
   1  19   6        0.82       -0.33      0.47 o 
  -3  20   6        0.04        0.25      0.45 o 
  -2  20   6       12.27       11.44      0.69 o 
  -1  20   6        0.41        0.80      0.52 o 
   0  20   6        5.11        5.34      0.77 o 
  -2  21   6        0.20        0.19      0.50 o 
  -1  21   6        0.00       -0.33      0.48 o 
  -5   0   7        7.61        7.61      0.94 o 
  -3   0   7      179.86      150.06      3.75 o 
  -1   0   7      213.98      204.38      4.72 o 
   1   0   7        0.01        0.25      0.38 o 
  -5   1   7       29.14       28.02      1.08 o 
  -4   1   7        0.00        0.10      0.32 o 
  -3   1   7       23.02       20.21      0.85 o 
  -2   1   7      171.84      171.02      3.50 o 
  -1   1   7        5.36        5.42      0.59 o 
   0   1   7       86.96       94.29      1.64 o 
   1   1   7       14.69       16.44      0.85 o 
   2   1   7        2.89        2.84      0.58 o 
  -5   2   7       12.03       13.19      0.81 o 
  -4   2   7       40.01       34.70      1.13 o 
  -3   2   7        1.82        3.62      0.95 o 
  -2   2   7      142.40      145.35      2.59 o 
  -1   2   7      102.24      110.88      1.76 o 
   0   2   7        7.93        7.76      0.53 o 
   1   2   7        6.78        7.73      0.53 o 
   2   2   7        5.91        6.44      1.25 o 
  -5   3   7        0.74        1.22      0.45 o 
  -4   3   7        0.54       -0.14      0.34 o 
  -3   3   7       74.94       70.27      1.74 o 
  -2   3   7        0.23        0.36      0.36 o 
  -1   3   7      403.01      419.78      4.73 o 
   0   3   7        0.00        0.48      0.61 o 
   1   3   7        6.28        5.90      0.62 o 
   2   3   7        5.80        6.05      0.65 o 
  -5   4   7        4.64        3.33      0.54 o 
  -4   4   7      118.51      110.89      2.24 o 
  -3   4   7       30.05       29.44      1.03 o 
  -2   4   7       88.85       95.70      1.98 o 
  -1   4   7      125.97      133.23      2.00 o 
   0   4   7       10.66       10.34      0.58 o 
   1   4   7        4.51        2.83      0.53 o 
   2   4   7        2.56        3.07      0.46 o 
  -5   5   7        2.46        3.18      0.53 o 
  -4   5   7        1.86        1.26      0.41 o 
  -3   5   7      108.74       99.43      2.05 o 
  -2   5   7       18.04       17.53      0.65 o 
  -1   5   7       41.60       43.02      1.03 o 
   0   5   7       33.60       38.02      1.26 o 
   1   5   7        0.07        0.28      0.68 o 
   2   5   7        1.10        0.50      0.44 o 
  -5   6   7        0.21        1.30      0.64 o 
  -4   6   7       12.62       10.32      1.07 o 
  -3   6   7       38.59       32.42      1.10 o 
  -2   6   7        0.44        0.30      0.33 o 
  -1   6   7        1.61        2.27      0.35 o 
   0   6   7       27.27       27.78      1.11 o 
   1   6   7        0.00       -0.33      0.37 o 
   2   6   7        9.75       10.77      1.01 o 
  -5   7   7        0.01        0.33      0.31 o 
  -4   7   7       22.07       17.95      0.89 o 
  -3   7   7        2.06        3.82      0.40 o 
  -2   7   7        1.32        1.47      0.30 o 
  -1   7   7        3.53        3.32      0.38 o 
   0   7   7       76.38       81.28      1.96 o 
   1   7   7        0.31        0.17      0.40 o 
   2   7   7        3.17        3.51      0.63 o 
  -5   8   7        0.22        0.25      0.34 o 
  -4   8   7        6.75        5.07      0.47 o 
  -3   8   7       14.42       13.35      0.77 o 
  -2   8   7       15.86       14.83      0.63 o 
  -1   8   7       44.93       44.32      1.06 o 
   0   8   7        6.49        6.92      0.68 o 
   1   8   7        3.96        3.89      0.58 o 
   2   8   7        0.73        0.06      0.47 o 
  -5   9   7        5.71        5.93      0.60 o 
  -4   9   7        8.73        7.92      0.46 o 
  -3   9   7        0.07        0.17      0.23 o 
  -2   9   7       21.87       21.82      0.74 o 
  -1   9   7       51.64       50.12      1.15 o 
   0   9   7        1.80        1.79      0.49 o 
   1   9   7       21.03       22.90      1.10 o 
   2   9   7        6.70        6.31      0.76 o 
  -5  10   7       12.08       12.10      0.66 o 
  -4  10   7        4.48        5.36      0.41 o 
  -3  10   7        0.22        0.93      1.08 o 
  -2  10   7        0.38        0.20      0.34 o 
  -1  10   7        1.11        2.38      0.51 o 
   0  10   7        1.89        1.34      0.48 o 
   1  10   7        1.64        2.08      0.53 o 
   2  10   7        1.26        1.45      0.60 o 
  -5  11   7       39.87       50.36      1.25 o 
  -4  11   7        1.85        1.51      0.33 o 
  -3  11   7       34.39       37.01      0.86 o 
  -2  11   7        4.35        4.64      0.44 o 
  -1  11   7        0.02       -0.32      0.32 o 
   0  11   7        3.22        2.63      0.59 o 
   1  11   7        9.20        9.57      0.85 o 
   2  11   7        0.33        0.27      0.50 o 
  -4  12   7        2.11        2.15      0.35 o 
  -3  12   7        0.00       -0.04      0.23 o 
  -2  12   7        0.21       -0.07      0.25 o 
  -1  12   7        0.17       -0.06      0.36 o 
   0  12   7        0.47        0.43      0.43 o 
   1  12   7        0.71        0.82      0.48 o 
  -4  13   7        0.96        1.56      0.34 o 
  -3  13   7       15.95       18.05      0.64 o 
  -2  13   7       23.53       25.49      0.72 o 
  -1  13   7       24.60       22.38      1.09 o 
   0  13   7       27.92       28.81      1.27 o 
   1  13   7        2.92        3.43      0.67 o 
  -4  14   7        4.78        4.87      0.44 o 
  -3  14   7        1.45        1.15      0.31 o 
  -2  14   7        0.71        0.55      0.49 o 
  -1  14   7        7.91        7.19      0.74 o 
   0  14   7        1.01        0.53      0.71 o 
   1  14   7        9.27        7.64      0.81 o 
  -4  15   7       11.13       14.41      0.65 o 
  -3  15   7       39.17       43.32      0.98 o 
  -2  15   7        1.50        0.75      0.35 o 
  -1  15   7        0.76        0.70      0.55 o 
   0  15   7       17.89       17.66      2.05 o 
   1  15   7        5.39        5.75      0.81 o 
  -3  16   7       14.33       15.82      0.65 o 
  -2  16   7        0.96        0.60      0.35 o 
  -1  16   7        4.89        3.25      0.65 o 
   0  16   7       17.20       19.24      1.13 o 
  -3  17   7       10.97       13.72      0.62 o 
  -2  17   7        4.55        5.62      0.54 o 
  -1  17   7        0.00        0.16      0.49 o 
   0  17   7        8.57       11.23      0.98 o 
  -2  18   7        2.91        1.62      0.86 o 
  -1  18   7        1.10        0.98      0.53 o 
  -4   0   8        4.69        3.92      0.76 o 
  -2   0   8       53.80       51.55      2.11 o 
   0   0   8      368.28      407.73      8.51 o 
  -5   1   8       14.46       14.99      0.90 o 
  -4   1   8       13.44       15.58      0.87 o 
  -3   1   8       35.85       36.10      1.24 o 
  -2   1   8       88.68       90.87      2.07 o 
  -1   1   8        2.44        4.39      1.03 o 
   0   1   8        0.67        1.36      0.54 o 
  -5   2   8        2.11        1.18      0.48 o 
  -4   2   8       11.16       10.78      0.75 o 
  -3   2   8        1.31        2.34      0.48 o 
  -2   2   8       42.87       44.49      2.24 o 
  -1   2   8      139.41      145.57      2.81 o 
   0   2   8       15.94       19.44      1.64 o 
   1   2   8       41.11       44.77      1.50 o 
  -5   3   8        2.68        2.27      0.65 o 
  -4   3   8        2.63        3.34      0.53 o 
  -3   3   8       26.62       23.07      1.49 o 
  -2   3   8       38.20       38.68      1.30 o 
  -1   3   8       38.52       40.42      2.52 o 
   0   3   8       17.48       18.83      1.53 o 
   1   3   8        0.00        0.30      0.68 o 
  -5   4   8        0.71        0.67      0.46 o 
  -4   4   8        2.70        2.16      0.50 o 
  -3   4   8        3.34        2.90      0.49 o 
  -2   4   8        0.14        0.23      0.40 o 
  -1   4   8        0.01        0.10      0.41 o 
   0   4   8       25.26       24.37      1.12 o 
   1   4   8       38.79       44.76      2.24 o 
  -5   5   8        7.43        6.09      0.78 o 
  -4   5   8        0.15       -0.01      0.38 o 
  -3   5   8        9.01        7.28      0.65 o 
  -2   5   8       54.38       56.75      1.58 o 
  -1   5   8       10.84       10.10      1.04 o 
   0   5   8        8.30        8.42      0.76 o 
   1   5   8        1.73        0.99      0.53 o 
  -4   6   8        1.61        1.29      0.53 o 
  -3   6   8       16.70       15.88      0.85 o 
  -2   6   8       11.52       12.49      0.80 o 
  -1   6   8        1.56        1.58      0.36 o 
   0   6   8       27.99       29.27      1.21 o 
   1   6   8        3.24        3.78      0.63 o 
  -4   7   8        4.83        3.40      0.59 o 
  -3   7   8        9.28        8.85      0.72 o 
  -2   7   8       10.11       10.64      0.76 o 
  -1   7   8        0.41        0.48      0.36 o 
   0   7   8        0.00        0.90      0.63 o 
   1   7   8        8.02        8.61      0.81 o 
  -4   8   8       15.83       20.73      1.02 o 
  -3   8   8       35.27       32.90      1.21 o 
  -2   8   8       19.57       21.94      0.82 o 
  -1   8   8        1.16        1.27      0.48 o 
   0   8   8        1.09        0.94      0.50 o 
   1   8   8        0.01       -0.33      0.44 o 
  -4   9   8       10.13        9.91      0.79 o 
  -3   9   8        5.02        5.01      0.95 o 
  -2   9   8        2.04        1.77      0.51 o 
  -1   9   8        0.28       -0.07      0.40 o 
   0   9   8        0.24       -0.22      0.68 o 
   1   9   8        2.67        2.21      0.60 o 
  -4  10   8        2.34        5.21      0.65 o 
  -3  10   8        6.82        7.38      0.56 o 
  -2  10   8       13.27       12.53      0.74 o 
  -1  10   8        2.25        2.92      0.57 o 
   0  10   8        6.10        4.98      0.70 o 
  -4  11   8        7.34        7.08      0.72 o 
  -3  11   8        0.04       -0.33      0.33 o 
  -2  11   8        0.01       -0.31      0.31 o 
  -1  11   8        3.95        4.14      0.63 o 
   0  11   8        0.53        0.95      0.48 o 
  -3  12   8       13.75       15.06      0.74 o 
  -2  12   8        1.25        1.78      0.59 o 
  -1  12   8        1.67        1.26      0.51 o 
   0  12   8        7.90        7.93      0.83 o 
  -3  13   8        4.90        7.91      0.62 o 
  -2  13   8        2.27        3.09      0.62 o 
  -1  13   8        1.55        1.39      0.54 o 
  -2  14   8       10.74       15.77      1.06 o 
  -1  14   8        2.74        1.99      0.59 o 
  -3   0   9        3.35        2.63      0.77 o 
  -1   0   9        1.76        1.69      0.83 o 
  -4   1   9        1.84        1.92      0.56 o 
  -3   1   9        1.18        0.84      0.43 o 
  -2   1   9       13.29       13.32      0.92 o 
  -1   1   9       56.25       61.71      1.84 o 
   0   1   9        1.45        0.38      0.77 o 
  -3   2   9        0.80        1.13      0.45 o 
  -2   2   9        7.38        9.20      0.78 o 
  -1   2   9        0.12        0.78      0.50 o 
   0   2   9        2.56        2.97      0.95 o 
  -3   3   9        0.27        0.11      0.45 o 
  -2   3   9        0.11        0.28      0.44 o 
  -1   3   9        4.02        2.83      0.89 o 
   0   3   9        1.49        1.48      0.86 o 
  -3   4   9       14.51       16.98      0.98 o 
  -2   4   9        0.03        0.21      0.44 o 
  -1   4   9       24.32       26.66      1.24 o 
  -3   5   9        0.03        0.51      0.43 o 
  -2   5   9       18.58       18.89      2.74 o 
  -1   5   9        1.42        1.69      0.81 o 
  -3   6   9       11.02       14.29      1.49 o 
  -2   6   9        4.77        4.47      0.65 o 
  -1   6   9        7.31        9.20      1.26 o 
  -3   7   9        2.95        5.68      0.70 o 
  -2   7   9        1.66        1.28      0.51 o 
  -1   7   9       14.34       14.38      1.51 o 
  -2   8   9        0.14        0.13      0.46 o 
                                                 
